# Supplementary material for: Quantitative Trait Loci Mapping Identified Candidate Genes Involved in Plant Height Regulation in Rice
Source: Int J Mol Sci. 2023 Nov 29;24(23):16895. doi: 10.3390/ijms242316895 (PMC10706376; doi:10.3390/ijms242316895)
Supplement: Supplementary file 1 [file ijms-24-16895-s001.zip]

Archive with 2 entries (1 files):
- ijms-2724290-supplementary/
- ijms-2724290-supplementary/IJMS_supporting information.docx
